# Supplementary material for: Digital health interventions to improve eating behaviour of people with a lower socioeconomic position: a scoping review of behaviour change techniques
Source: BMC Nutr. 2022 Dec 8;8:145. doi: 10.1186/s40795-022-00635-3 (PMC9733085; doi:10.1186/s40795-022-00635-3)
Supplement: Supplementary file 1 — Additional file 1. [file 40795_2022_635_MOESM1_ESM.xlsx]

## Sheet: TABLE
Author (year)	Country	Targeted dietary behaviour	Target group of intervention	SEP group(s) (indicator)	Duration of intervention	E-health part of intervention	Non e-health part of intervention	BCTs according to Michie taxonomy	Study design	Critical appraisal	Comparison/control group(s)	Timing of effect measurement(s)	Effect e-health intervention on dietary behaviour compared to comparison/control group	Total sample size at baseline		Effect on food intake determinants	Effect other measures
Power and Bersamin (2018)	USA	fruit and vegetable intake of child	parents	low income	twice a week, for 11 weeks	text messages	none	4.1; 4.2; 5.1; 13.1; 13.2	pre-post study	1	none	directly after intervention	No change	107		No changes in self-efficacy (P=.43), or attitudes (P=.35) related to fruit and vegetable intake.	Proces evaluation: 79% (57/72) of completers thought that Txt4HappyKids was credible, 71% (51/72) found texts useful, and 82% (59/72) would recommend it to a friend
Neuenschwander et al. (2012)	USA	fruit, vegetable, whole-grain, breakfast	adults	low income	30-40 minutes lessons, to be followed within 9 months	3 interactive nutrition education lessons	3 in-person nutrition education lessons of 30-40 mins, to be followed within 9 months (for comparison group)	1.1; 3.1; 4.1; 5.1; 6.1; 8.1	randomized, block equivalence trial	4	in-person education	directly after intervention	Effects in both treatment groups (e-health and in-person), but not for all behaviours. Fruit and vegetable intake increased; breakfast increased; no effect on whole-grain intake.	137		De resultaten geven aan dat er verbetering is, maar geeft niet specifiek knowledge, self regulation en self efficacy aan	-
Kaur et al. (2020)	India	fat, sugar, salt, fruit, vegetable	families	multiple (type of housing)	weekly, for 6 months	SMS, e-mail, social networking app, and ‘SMART Eating’ website	interpersonal communication plus ‘SMART Eating’ kit (kitchen calendar, dining table mat, and measuring spoons).	2.6; 3.1; 4.1; 5.1; 7.1; 8.2; 12.1; 12.5	cluster randomized controlled trial	5	pamphlets on nutrition education	directly after intervention	Effects greater than control group. A significant net effect of the intervention was seen among all the three socioeconomic groups. Different values reported for SEP groups, but differences not tested.	732		process evaluation: a significant increase in ASE score in the intervention group. Meer details zijn er niet. Ook onbekend of er SES-verschillen zijn.	BMI -0.25 kg/m2, diastolic blood pressure -2.77 mm Hg, FPG -5.7 mg/dl, and triglycerides -24.2mg/dl. No effect on haemoglobin, systolic blood pressure, low-density lipoprotein cholesterol, or high-density lipoprotein cholesterol.
Au et al. (2017)	USA	salt	women	low income/WIC	15-20 minutes	class with online materials (written+audio presentation) + interactive component	none	1.1; 1.2; 2.2; 4.1; 5.1; 6.1	randomized trial	2	in-person education	2-4 months, and 9 months after intervention	Effects in both treatment groups (e-health and in-person), but not for all salty dietary behaviours. Some behaviors improved more in online treatment group than in comparison group, some improved less.	666		Improvements in knowledge about salt were significant for both the in-person and online groups at the 2- to 4-month time point. However, these improvements largely disappeared at the 9-month time point, except for the online group’s knowledge retention of the main source of dietary salt. Significant improvements were observed for each of the six self-efficacy questions at both 2 to 4 months and 9…	Reported behavior changes, which were reported as frequencies in the past 30 days, were significant across all time periods for both education modalities. These behaviors included cooking with less salt, adding less salt at the table, reading labels for sodium, purchasing foods with lower salt content, limiting salty food intake, looking for lower salt items, and substituting herbs or spices for …
Springvloet et al. (2015a)	Netherlands	fruit, vegetable, high-energy snack, saturated fat	adults	multiple (education level)	160 minutes total over 6 weeks	per target behaviour, 3 education sessions with targeted feedback via website	none	1.1;1.2;1.4;1.5;2.2;2.3;4.1;4.2;5,1; 5.6; 6.1; 6.2;9.2;12.1;12.3;	RCT (basic (individual cognitions and self-regulation processes); plus (+ environmental-level factors); control group (generic nutrition information))	3	generic (non-tailored) nutrition information	9 months after intervention	No treatment effects overall. For low/moderate educated participants, vegetable intake increased more in basic treatment group compared to both control and plus-treatment groups.	1349		Self-regulation change was significantly larger in the control group than in the basic (ES = 0.18) and plus (ES = 0.16) group. Group*time*education effect p=0,88
Springvloet et al. (2015b)	Netherlands	fruit, vegetable, high-energy snack, saturated fat	adults	multiple (education level)	160 minutes total over 6 weeks	per target behaviour, 3 education sessions with targeted feedback via website	none	1.1;1.2;1.4;1.5;2.2;2.3;4.1;4.2;5.1; 5.6; 6.1; 6.2;9.2;12.1;12.3;	RCT (basic (individual cognitions and self-regulation processes); plus (+ environmental-level factors); control group (generic nutrition information))	3	generic (non-tailored) nutrition information	1 month and 4 months after intervention	Effects in treatment groups greater than control group, but not for all dietary behaviours. No interaction with educational level, except for high-energy snack intake (more effective for high-educated; borderline significant).	1349		Self-regulation change was significantly larger in the control group than in the basic (ES = 0.18) and plus (ES = 0.16) group. Group*time*education effect p=0,88
Gootjes et al. (2019)	Netherlands	fruit, vegetable, alcohol; folic acid supplementation	women before and during pregnancy	multiple (neighboorhood status score)	24 weeks	mobile health coaching program	none	2.2;4.1; 12.5	pre-post study (multi-center)	4	none	directly after intervention	Proportion of participants with inadequate intakes decreased. Lower SEP women were more likely to improve inadequate vegetable intake.	2554		geen resultaten determinanten
Fielden et al. (2016)	UK	fruit, vegetable	mothers (simultaneous study among female undergraduate students)	from low SES programme, confirmed by Indices of Deprivation (e.g. income, employment, health, crime)	1 test session	self-affirmed targeted online recommendations	none	4.1;5.1;13.4	experiment	3	non-self-affirmed targeted online recommendations	directly after intervention, for 7 consecutive days	Self-affirmed low SES mothers reported higher fruit and vegetable intake than non-self-affirmed.	26		geen resultaten determinanten	-
Nakamura et al. (2017)	Japan	vegetable	adults	multiple (income)	5 weeks	website use + weekly e-mails referring to website	none	1.1; 1.4; 2.2; 2.3; 3.1; 4.1; 4.2; 5.1; 6.2; 8.7; 13.1; 15.2	RCT	3	no intervention	directly after intervention, and 3 months after intervention	Short-term effect greater than control group in low-income group only. Effect not sustained at 3 months follow-up.	1500		Low-income participants (<¥3,000,000) in the intervention group showed improvements in eating vegetables, stages of change, perceived behavioral control, and knowledge at postintervention compared to baseline. Furthermore, the improvements in eating vegetables and dietary knowledge were maintained between postintervention and follow-up. In middle-income participants (¥3,000,000-¥10,000,000), only…	n/a
Crombie et al. (2018)	UK	binge drinking	men who recently had episodes of binge drinking	from socially disadvantaged areas (based on Scottish Index of Multiple Deprivation (SIMD))	12 weeks	interactive text messages	none	1.1;1.2;1.4;5.1;5.2;6.1;6.2;12.1;12.2;13.5	multi-centre parallel-group, pragmatic, individually randomized controlled trial	5	texts on general health, no mention of alcohol or use of BCTs	3 and 12 months after intervention	No treatment effect	825
Shukri et al. (2019)	Malaysia	4 unhealthy; 2 healthy food groups (fruit and vegetables)	primary school children	economically/socially disadvantaged (cross-checked self-report)	3 consecutive weeks	computer-based (interactive games, animated presentation) + traditional teaching	traditional teaching methods	4.1;5.1;6.1;8.1	quasi-experimental design	3	no intervention	directly after intervention and 12 months after intervention	Short-term effects greater than control group, but not for fruit intake. Effects not sustained at 12 months follow-up.	232		With regard to dietary knowledge, the scores between pre-test and post-test measures showed no significant effect in both treatment, t(105)=–.76, p=.45, and control groups, t(94)=1.77, p=.08. At post-test, the treatment group had a significantly more negative attitude towards unhealthy food than the control group, t(199)=–2.99, p<.01. However, there were no changes in attitudes towards healthy ea…
Voogt et al. (2013)	Netherlands	alcohol	heavy drinking adolescents and young adults (15-20y)	low education level	once	web-based screening, tailored feedback + advice	none	1.1;1.2;1.4;2.2;2.7;5.1;5.2;6.1	2-arm parallel group cluster randomized controlled trial	3	no intervention	1 month and 6 months after intervention	No treatment effect	609
Delrahim-Howlett et al. (2011)	USA	alcohol	nonpregnant risky-drinking women	low income/WIC	once	web-based assessment + electronic personalized feedback	printed format of personalized feedback	2.2;2.7;3.1;4.1;5.1;5.3;6.2	double blinded, 2-group controlled design	4	generic (not personalized) information about risks of alcohol use	1 month and 2 months after intervention	Effect on alcohol consumption in both treatment groups (personalised and generic).	150		zie tabel 2; geen verschil in knowledge questions correct tussen control and	n/a
Au et al. (2016)	USA	breakfast	nonpregnant mothers (child 1-5y)	low income/WIC	15-20 minutes	online class with text, prompts, and visual images	none	1.1;4.1;5.1;6.1	randomized-controlled trial	2	in-person class	2-4 months after intervention	Effect on frequency of eating breakfast greater in online treatment groups (parent and child)	590		Although the responses to the self-efficacy questions changed within groups for different measures, change scores were not significantly different between groups (Table 3). Knowledge about sugar: significant difference in knowledge retention between the two groups from baseline to postquestionnaire and postquestionnaire to follow-up (Fig 1). The in-person group showed a larger improvement in know…
Bensley et al. (2011)	USA	fruit, vegetable	women with WIC-eligible children	low income/WIC	once	internet nutrition education (Phase I: adult consumption; Phase II: child consumption)	optional follow-up nutrition counseling	2.2;4.1;4.2;13.1	quasi-experimental design using an interrupted time series	3	traditional nutrition education (either group classes or self-guided nutrition education information mall; all with optional follow-up nutrition counseling)	directly after intervention, and 3, and 6 months after intervention	Effect on vegetable and fruit juice consumption greater in online treatment group than in traditional education group among adults, but not among children. No effect on fruit consumption.	777		The Internet nutrition education group differed significantly (P0.05) from the traditional group in progressing from preparation to action stages of change. In both phases combined, 96.7% of Internet participants beginning in earlier stages of change progressed to the action stage by the end of the study, compared to 60.9% of the traditional group. More than 95% of all participants found both int…
Block et al. (2004)	USA	fruit, vegetable	women	low income (participation in programs serving low-income persons)	once (reminder calls within 2 months)	Group 1) CD-ROM with fruit/vegetable module; Group 2) same CD-ROM + 2 reminder telephone calls	2 reminder telephone calls for intervention subgroup	1.1;1.2;2.2	randomized placebo controlled, parallel-group trial	4	stress management CD-ROM	2 months after intervention	Effect on occurrences of fruit and vegetable intake greater than in control group, only for treatment group with telephone follow-up. No effect on servings of fruit and vegetables.	491		Both Little by Little groups increased in Stage of readiness for change, but only the Little by Little group with telephone follow-up was statistically significant (p=.01) compared with the stress reduction group. Among individuals not already in the 'currently trying' stage at baseline, 73% of individuals in the two Little by Little groups moved forward in stage, compared with 58% in the stress-…	-
Riper et al. (2008)	Netherlands	alcohol	adult problem drinkers	multiple (education level)	unlimited access	web-based self-help intervention	none	1.1;1.2;1.4;3.1	pragmatic randomized trial	2	online psychoeducational brochure on alcohol use	6 and 12 months after giving access to website	Effect in treatment group greater than control group. Highly educated users were slightly more likely to benefit from the intervention, but it did not persuasively predict a larger reduction in weekly alcohol consumption.	261		-	-
